# Supplementary material for: A High-Throughput Sequencing Data-Based Classifier Reveals the Metabolic Heterogeneity of Hepatocellular Carcinoma
Source: Cancers (Basel). 2023 Jan 18;15(3):592. doi: 10.3390/cancers15030592 (PMC9913608; doi:10.3390/cancers15030592)
Supplement: Supplementary file 1 [file cancers-15-00592-s001.zip]

Archive with 3 entries (2 files):
- cancers-2092929-supplementary/
- cancers-2092929-supplementary/Supplementary Figures S1-S3.pdf
- cancers-2092929-supplementary/Supplementary Table S1.pdf
